# Supplementary material for: Comparison of In-Frame Deletion, Homology-Directed Repair, and Prime Editing-Based Correction of Duchenne Muscular Dystrophy Mutations
Source: Biomolecules. 2023 May 22;13(5):870. doi: 10.3390/biom13050870 (PMC10216110; doi:10.3390/biom13050870)
Supplement: Supplementary file 1 [file biomolecules-13-00870-s001.zip]

Archive with 3 entries (3 files):
- Supplementary Table S1 Excelsheet for VENUS design.xlsx
- Supplementary Table S2 List of oligos and CRISPR gRNA sequences.xlsx
- VENUS Figure S1 FACS-based quantification of EGFP+ cells.jpg
