# Supplementary material for: Comparison of In-Frame Deletion, Homology-Directed Repair, and Prime Editing-Based Correction of Duchenne Muscular Dystrophy Mutations
Source: Biomolecules. 2023 May 22;13(5):870. doi: 10.3390/biom13050870 (PMC10216110; doi:10.3390/biom13050870)
Supplement: Supplementary file 1 [file biomolecules-13-00870-s001.zip › Supplementary Table S1 Excelsheet for VENUS design.xlsx]

## Sheet: Sheet1
This protocol is developped for designing VENUS oligos
# cloning vector pCCL-PGK-EGFP-IRES-Puro, XbaI for VENUS cloning
# other type of fluorescence reporter vector can also be used based on the same principle, but the cloning sites should be adapted according to the vector sequences.
# the insertion length is not limited to 42 and 41 nt as exampled in this study.
Mutation type
Nonsense mutation	Sequence	Note
VENUS-sense oligo	CTAGgg+3N	3N is the coding sequencing of the gene of interest, which contains the nonsense mutation, reading frame from +1.
VENUS-antisense oligo	CTAG+3N'+cc	3N' is the reserve complementary strand of 3N
Indel mutation
VENUS-sense oligo	CTAGgg+3N-indel	3N-indel is the coding sequencing of the gene of interest, which contains the indel mutation, reading frame from +1.
VENUS-antisense oligo	CTAG+3N'-indel+cc	3N'-indel is the reserve complementary strand of 3N-indel
Examples	Sequences 5'-
VENUS-DMD:c.5533G>T Sense	CTAGGGATCACAGATGAGAGAAAGCGATAGGAAATAAAGATAAAACAG		insert 42nt
VENUS-DMD:c.5533G>T antiSense	CTAGCTGTTTTATCTTTATTTCCTATCGCTTTCTCTCATCTGTGATCC
VENUS-DMD:c.7893delC Sense	CTAGGGCAGTTGGCCAAAGACCTCCGCAGTGGCAGACAAATGTAGAT		insert 41nt
VENUS-DMD:c.7893delC antisense	CTAGATCTACATTTGTCTGCCACTGCGGAGGTCTTTGGCCAACTGCC
