# Supplementary material for: Comparison of In-Frame Deletion, Homology-Directed Repair, and Prime Editing-Based Correction of Duchenne Muscular Dystrophy Mutations
Source: Biomolecules. 2023 May 22;13(5):870. doi: 10.3390/biom13050870 (PMC10216110; doi:10.3390/biom13050870)
Supplement: Supplementary file 1 [file biomolecules-13-00870-s001.zip › Supplementary Table S2 List of oligos and CRISPR gRNA sequences.xlsx]

## Sheet: Sheet1
Names	Sequences	Note
DMDdel7893-pegRNA	UUGGCCAAAGACCUCCGCAGGUUUUAGAGCUAGAAAUAGCAAGUUAAAAUAAGGCUAGUCCGUUAUCAACUUGAAAAAGUGGCACCGAGUCGGUGCUUUCUGCCACUGGCGGAGGUCUUUGG	Synthetic pegRNA, ordered from IDT
DMD5533G2T-pegRNA	CACAGAUGAGAGAAAGCGAUGUUUUAGAGCUAGAAAUAGCAAGUUAAAAUAAGGCUAGUCCGUUAUCAACUUGAAAAAGUGGCACCGAGUCGGUGCUUUUUUAUCUUUAUUUCUUCUCGCUUUCUCUCAUC	Synthetic pegRNA, ordered from IDT
DMDdel7893ssODN, ssODN2	CTCACCAGTGCCAAGCTTGAAGTTCCTATACTTTCTAGATCTACATTTGTCTGCCACTGGCGGAGGTCTTTGGCCAACTGCCCTAGAGAATAGGAACTTCGGAATAGTAACTTCTCCATG	Alt-R modified ssODN, ordered from IDT
DMD5533G2TssODN, ssODN1	TGCTCACCAGTGCCAAGCTTGAAGTTCCTATACTTTCTAGCTGTTTTATCTTTATTTCTTCTCGCTTTCTCTCATCTGTGATCCCTAGAGAATAGGAACTTCGGAATAGTAACTTCTCCA	Alt-R modified ssODN, ordered from IDT
DMD5533G2T-SS2	CTAGGGATCACAGATGAGAGAAAGCGATAGGAAATAAAGATAAAACAG	Synthetic DNA oligonucleotide, ordered from Merck
DMD5533G2T-AS2	CTAGCTGTTTTATCTTTATTTCCTATCGCTTTCTCTCATCTGTGATCC	Synthetic DNA oligonucleotide, ordered from Merck
DMDdelta7893-SS2	CTAGGGCAGTTGGCCAAAGACCTCCGCAGTGGCAGACAAATGTAGAT	Synthetic DNA oligonucleotide, ordered from Merck
DMDdelta7893-AS2	CTAGATCTACATTTGTCTGCCACTGCGGAGGTCTTTGGCCAACTGCC	Synthetic DNA oligonucleotide, ordered from Merck
VENUS Sp1	uuccgaaguuccuauucucu	gRNA spacer, synthetic gRNA ordered from Synthego
VENUS Sp2	agcuuggcacuggugagcaa	gRNA spacer, synthetic gRNA ordered from Synthego
DMDdel7893-gRNA , Sp4	uuggccaaagaccuccgcag	gRNA spacer, synthetic gRNA ordered from Synthego
DMD5533G2T-gRNA, Sp3	cacagaugagagaaagcgau
PCR primer	Sequences	Note
VENUS-F	CTCCGGGCCTTTCGACCTCTAG	ordered from Merck
VENUS-R	ACGCTGAACTTGTGGCCGTTTAC	ordered from Merck
DMD5533G2T-F	GAAAGGCTATGAGCACAGTATC	ordered from Merck
DMD5533G2T-R	GGTTATTCTGGCAGTTAGGC	ordered from Merck
DMD7893delC-F	TGTCCTGAAAGGTGGGTTAC	ordered from Merck
DMD7893delC-R	TGACAGCGGGCAAATGAG	ordered from Merck
